# Supplementary material for: An Association between Pancreatic and Cholestatic Biliary Disorders in Dogs
Source: Animals (Basel). 2024 Mar 4;14(5):795. doi: 10.3390/ani14050795 (PMC10931125; doi:10.3390/ani14050795)
Supplement: Supplementary file 1 [file animals-14-00795-s001.zip]

Archive with 1 entries (1 files):
- animals-2832658-supplementary.pdf
